# Supplementary material for: Temporal dynamics of Puumala hantavirus infection in cyclic populations of bank voles
Source: Sci Rep. 2016 Feb 18;6:21323. doi: 10.1038/srep21323 (PMC4758042; doi:10.1038/srep21323)
Supplement: Supplementary Datasets 2-5 [file srep21323-s2.xls]

## Sheet: Title page
Supplementary data for the manuscript:
Temporal dynamics of Puumala hantavirus infection in cyclic populations of bank voles.
Authors:
Liina Voutilainen1,2*, Eva R. Kallio3, Jukka Niemimaa1, Olli Vapalahti2,4, Heikki Henttonen1
	1Natural Resources Institute Finland, Vantaa, Finland
	2University of Helsinki, Department of Virology, Finland
	3University of Jyvaskyla, Department of Biological and Environmental Science, Finland
	4Helsinki University Hospital, Department of Virology, Finland
	*Corresponding author

## Sheet: Supplementary Data S2
Date	site	cycle ID	cycle onset	cycle month	year onset	month	cycle phase	Total N	Infected.I	trapnights	Infecteds/100 trap nights	Non-infected.P	Infected.P	Tested	PUUV prevalence
2002-05-11	A	2001-2003	2001-06-01	11.3333	2001-06-01	11.3333	increase	0	0	27	0	0	0	0
2002-07-05	A	2001-2003	2001-06-01	13.1333	2002-06-01	1.13333	peak	1	0	27	0	1	0	1	0
2002-10-02	A	2001-2003	2001-06-01	16.0333	2002-06-01	4.03333	peak	3	1	27	3.7037	2	1	3	0.333333
2003-05-06	A	2001-2003	2001-06-01	23.1667	2002-06-01	11.1667	peak	1	0	27	0	1	0	1	0
2003-07-14	A	2001-2003	2001-06-01	25.4333	2003-06-01	1.43333	low	4	0	27	0	4	0	4	0
2003-10-20	A	2001-2003	2001-06-01	28.6333	2003-06-01	4.63333	low	0	0	27	0	0	0	0
2004-05-17	A	2001-2003	2001-06-01	35.5333	2003-06-01	11.5333	low	0	0	27	0	0	0	0
2004-07-06	A	2004-2006	2004-06-01	1.16667	2004-06-01	1.16667	increase	0	0	27	0	0	0	0
2004-11-08	A	2004-2006	2004-06-01	5.23333	2004-06-01	5.23333	increase	4	0	27	0	4	0	4	0
2005-05-24	A	2004-2006	2004-06-01	11.7667	2004-06-01	11.7667	increase	5	1	27	3.7037	4	1	5	0.2
2005-07-19	A	2004-2006	2004-06-01	13.6	2005-06-01	1.6	peak	10	4	27	14.8148	6	4	10	0.4
2005-10-25	A	2004-2006	2004-06-01	16.8	2005-06-01	4.8	peak	7	0	27	0	6	0	6	0
2006-05-23	A	2004-2006	2004-06-01	23.7333	2005-06-01	11.7333	peak	0	0	27	0	0	0	0
2006-08-01	A	2004-2006	2004-06-01	26	2006-06-01	2	low	0	0	27	0	0	0	0
2006-10-31	A	2004-2006	2004-06-01	28.9667	2006-06-01	4.96667	low	0	0	27	0	0	0	0
2007-05-03	A	2004-2006	2004-06-01	35.0667	2006-06-01	11.0667	low	0	0	27	0	0	0	0
2007-07-27	A	2007-2009	2007-06-01	1.86667	2007-06-01	1.86667	increase	4	3	27	11.1111	1	3	4	0.75
2007-10-30	A	2007-2009	2007-06-01	4.96667	2007-06-01	4.96667	increase	5	0.985	27	3.64815	4.015	0.985	5	0.197
2008-05-10	A	2007-2009	2007-06-01	11.3	2007-06-01	11.3	increase	5	2	27	7.40741	3	2	5	0.4
2008-07-15	A	2007-2009	2007-06-01	13.4667	2008-06-01	1.46667	peak	5	2	27	7.40741	3	2	5	0.4
2008-10-26	A	2007-2009	2007-06-01	16.8333	2008-06-01	4.83333	peak	12	6.92	27	25.6296	5.08	6.92	12	0.576667
2002-05-11	B	2001-2003	2001-06-01	11.3333	2001-06-01	11.3333	increase	1	1	27	3.7037	0	1	1	1
2002-07-05	B	2001-2003	2001-06-01	13.1333	2002-06-01	1.13333	peak	0	0	27	0	0	0	0
2002-10-02	B	2001-2003	2001-06-01	16.0333	2002-06-01	4.03333	peak	7	1.15733	27	4.28642	5.008	0.992	6	0.165333
2003-05-06	B	2001-2003	2001-06-01	23.1667	2002-06-01	11.1667	peak	0	0	27	0	0	0	0
2003-07-14	B	2001-2003	2001-06-01	25.4333	2003-06-01	1.43333	low	3	0	27	0	3	0	3	0
2003-10-20	B	2001-2003	2001-06-01	28.6333	2003-06-01	4.63333	low	0	0	27	0	0	0	0
2004-05-17	B	2001-2003	2001-06-01	35.5333	2003-06-01	11.5333	low	2	2	27	7.40741	0	2	2	1
2004-07-06	B	2004-2006	2004-06-01	1.16667	2004-06-01	1.16667	increase	9	1	27	3.7037	8	1	9	0.111111
2004-11-08	B	2004-2006	2004-06-01	5.23333	2004-06-01	5.23333	increase	8	0.988	27	3.65926	7.012	0.988	8	0.1235
2005-05-24	B	2004-2006	2004-06-01	11.7667	2004-06-01	11.7667	increase	7	4	27	14.8148	3	4	7	0.571429
2005-07-19	B	2004-2006	2004-06-01	13.6	2005-06-01	1.6	peak	9	1	27	3.7037	8	1	9	0.111111
2005-10-25	B	2004-2006	2004-06-01	16.8	2005-06-01	4.8	peak	17	2.59708	27	9.6188	11.014	1.986	13	0.152769
2006-05-23	B	2004-2006	2004-06-01	23.7333	2005-06-01	11.7333	peak	0	0	27	0	0	0	0
2006-08-01	B	2004-2006	2004-06-01	26	2006-06-01	2	low	0	0	27	0	0	0	0
2006-10-31	B	2004-2006	2004-06-01	28.9667	2006-06-01	4.96667	low	0	0	27	0	0	0	0
2007-05-03	B	2004-2006	2004-06-01	35.0667	2006-06-01	11.0667	low	1	0	27	0	1	0	1	0
2007-07-27	B	2007-2009	2007-06-01	1.86667	2007-06-01	1.86667	increase	0	0	27	0	0	0	0
2007-10-30	B	2007-2009	2007-06-01	4.96667	2007-06-01	4.96667	increase	12	0.986	27	3.65185	11.014	0.986	12	0.0821667
2008-05-10	B	2007-2009	2007-06-01	11.3	2007-06-01	11.3	increase	2	0	27	0	2	0	2	0
2008-07-15	B	2007-2009	2007-06-01	13.4667	2008-06-01	1.46667	peak	18	5	27	18.5185	13	5	18	0.277778
2008-10-26	B	2007-2009	2007-06-01	16.8333	2008-06-01	4.83333	peak	23	6.923	27	25.6407	16.077	6.923	23	0.301
2002-05-11	C	2001-2003	2001-06-01	11.3333	2001-06-01	11.3333	increase	5	3	27	11.1111	2	3	5	0.6
2002-07-05	C	2001-2003	2001-06-01	13.1333	2002-06-01	1.13333	peak	1	1	27	3.7037	0	1	1	1
2002-10-02	C	2001-2003	2001-06-01	16.0333	2002-06-01	4.03333	peak	2	0.986	27	3.65185	1.014	0.986	2	0.493
2003-05-06	C	2001-2003	2001-06-01	23.1667	2002-06-01	11.1667	peak	1	0	27	0	1	0	1	0
2003-07-14	C	2001-2003	2001-06-01	25.4333	2003-06-01	1.43333	low	3	0	27	0	3	0	3	0
2003-10-20	C	2001-2003	2001-06-01	28.6333	2003-06-01	4.63333	low	0	0	27	0	0	0	0
2004-05-17	C	2001-2003	2001-06-01	35.5333	2003-06-01	11.5333	low	0	0	27	0	0	0	0
2004-07-06	C	2004-2006	2004-06-01	1.16667	2004-06-01	1.16667	increase	4	0	27	0	4	0	4	0
2004-11-08	C	2004-2006	2004-06-01	5.23333	2004-06-01	5.23333	increase	7	5.93	27	21.963	1.07	5.93	7	0.847143
2005-05-24	C	2004-2006	2004-06-01	11.7667	2004-06-01	11.7667	increase	4	2	27	7.40741	2	2	4	0.5
2005-07-19	C	2004-2006	2004-06-01	13.6	2005-06-01	1.6	peak	8	2	27	7.40741	6	2	8	0.25
2005-10-25	C	2004-2006	2004-06-01	16.8	2005-06-01	4.8	peak	9	1.11375	27	4.125	7.01	0.99	8	0.12375
2006-05-23	C	2004-2006	2004-06-01	23.7333	2005-06-01	11.7333	peak	0	0	27	0	0	0	0
2006-08-01	C	2004-2006	2004-06-01	26	2006-06-01	2	low	0	0	27	0	0	0	0
2006-10-31	C	2004-2006	2004-06-01	28.9667	2006-06-01	4.96667	low	0	0	27	0	0	0	0
2007-05-03	C	2004-2006	2004-06-01	35.0667	2006-06-01	11.0667	low	0	0	27	0	0	0	0
2007-07-27	C	2007-2009	2007-06-01	1.86667	2007-06-01	1.86667	increase	1	0	27	0	1	0	1	0
2007-10-30	C	2007-2009	2007-06-01	4.96667	2007-06-01	4.96667	increase	9	0	27	0	9	0	9	0
2008-05-10	C	2007-2009	2007-06-01	11.3	2007-06-01	11.3	increase	5	1	27	3.7037	4	1	5	0.2
2008-07-15	C	2007-2009	2007-06-01	13.4667	2008-06-01	1.46667	peak	7	0	27	0	7	0	7	0
2008-10-26	C	2007-2009	2007-06-01	16.8333	2008-06-01	4.83333	peak	29	0	27	0	29	0	29	0
2002-04-24	core	2001-2003	2001-06-01	10.7667	2001-06-01	10.7667	increase	17	5	738	0.677507	12	5	17	0.294118
2002-05-11	core	2001-2003	2001-06-01	11.3333	2001-06-01	11.3333	increase	18	11	738	1.49051	7	11	18	0.611111
2002-06-11	core	2001-2003	2001-06-01	12.3333	2002-06-01	0.333333	peak	48	16.3404	738	2.21415	31	16	47	0.340426
2002-07-05	core	2001-2003	2001-06-01	13.1333	2002-06-01	1.13333	peak	46	19	738	2.57453	27	19	46	0.413043
2002-08-02	core	2001-2003	2001-06-01	14.0333	2002-06-01	2.03333	peak	57	14.642	738	1.98401	42.358	14.642	57	0.256877
2002-09-04	core	2001-2003	2001-06-01	15.1	2002-06-01	3.1	peak	79	8.36169	738	1.13302	68.85	8.15	77	0.105844
2002-10-02	core	2001-2003	2001-06-01	16.0333	2002-06-01	4.03333	peak	54	5.17465	738	0.701173	47.017	4.983	52	0.0958269
2002-11-03	core	2001-2003	2001-06-01	17.0667	2002-06-01	5.06667	peak	30	3	738	0.406504	27	3	30	0.1
2002-12-02	core	2001-2003	2001-06-01	18.0333	2002-06-01	6.03333	peak	23	2	738	0.271003	21	2	23	0.0869565
2003-02-03	core	2001-2003	2001-06-01	20.0667	2002-06-01	8.06667	peak	9	3.85714	738	0.522648	4	3	7	0.428571
2003-05-06	core	2001-2003	2001-06-01	23.1667	2002-06-01	11.1667	peak	7	4	738	0.542005	3	4	7	0.571429
2003-06-16	core	2001-2003	2001-06-01	24.5	2003-06-01	0.5	low	7	4	738	0.542005	3	4	7	0.571429
2003-07-14	core	2001-2003	2001-06-01	25.4333	2003-06-01	1.43333	low	12	2	738	0.271003	10	2	12	0.166667
2003-08-19	core	2001-2003	2001-06-01	26.6	2003-06-01	2.6	low	12	1.029	738	0.139431	10.971	1.029	12	0.08575
2003-10-20	core	2001-2003	2001-06-01	28.6333	2003-06-01	4.63333	low	7	1	738	0.135501	6	1	7	0.142857
2004-04-06	core	2001-2003	2001-06-01	34.1667	2003-06-01	10.1667	low	3	0	738	0	3	0	3	0
2004-05-17	core	2001-2003	2001-06-01	35.5333	2003-06-01	11.5333	low	4	0	738	0	4	0	4	0
2004-07-06	core	2004-2006	2004-06-01	1.16667	2004-06-01	1.16667	increase	9	3	738	0.406504	6	3	9	0.333333
2004-08-17	core	2004-2006	2004-06-01	2.53333	2004-06-01	2.53333	increase	30	3.10138	738	0.420241	26.002	2.998	29	0.103379
2004-09-28	core	2004-2006	2004-06-01	3.9	2004-06-01	3.9	increase	86	21.4737	738	2.90971	63.776	21.224	85	0.249694
2004-11-08	core	2004-2006	2004-06-01	5.23333	2004-06-01	5.23333	increase	81	41	738	5.55556	40	41	81	0.506173
2005-03-01	core	2004-2006	2004-06-01	9	2004-06-01	9	increase	64	49	738	6.63957	15	49	64	0.765625
2005-04-11	core	2004-2006	2004-06-01	10.3333	2004-06-01	10.3333	increase	61	46	738	6.23306	15	46	61	0.754098
2005-05-24	core	2004-2006	2004-06-01	11.7667	2004-06-01	11.7667	increase	38	31	738	4.20054	7	31	38	0.815789
2005-06-20	core	2004-2006	2004-06-01	12.6333	2005-06-01	0.633333	peak	72	35	738	4.74255	37	35	72	0.486111
2005-07-19	core	2004-2006	2004-06-01	13.6	2005-06-01	1.6	peak	134	37.351	738	5.06111	96.649	37.351	134	0.278739
2005-08-15	core	2004-2006	2004-06-01	14.4667	2005-06-01	2.46667	peak	193	39.597	738	5.36545	153.403	39.597	193	0.205166
2005-09-20	core	2004-2006	2004-06-01	15.6333	2005-06-01	3.63333	peak	172	50.2401	738	6.8076	121.052	49.948	171	0.292094
2005-10-25	core	2004-2006	2004-06-01	16.8	2005-06-01	4.8	peak	134	48.6714	738	6.59505	84.055	47.945	132	0.36322
2005-12-12	core	2004-2006	2004-06-01	18.3667	2005-06-01	6.36667	peak	96	43.4526	738	5.88789	52	43	95	0.452632
2006-02-06	core	2004-2006	2004-06-01	20.1667	2005-06-01	8.16667	peak	67	35.5303	738	4.8144	31	35	66	0.530303
2006-03-13	core	2004-2006	2004-06-01	21.4	2005-06-01	9.4	peak	60	34	738	4.60705	26	34	60	0.566667
2006-04-25	core	2004-2006	2004-06-01	22.8	2005-06-01	10.8	peak	35	17	738	2.30352	18	17	35	0.485714
2006-05-23	core	2004-2006	2004-06-01	23.7333	2005-06-01	11.7333	peak	19	11	738	1.49051	8	11	19	0.578947
2006-06-19	core	2004-2006	2004-06-01	24.6	2006-06-01	0.6	low	12	5	738	0.677507	7	5	12	0.416667
2006-08-01	core	2004-2006	2004-06-01	26	2006-06-01	2	low	3	2	738	0.271003	1	2	3	0.666667
2006-09-26	core	2004-2006	2004-06-01	27.8333	2006-06-01	3.83333	low	4	0.4	738	0.0542005	3.6	0.4	4	0.1
2006-10-31	core	2004-2006	2004-06-01	28.9667	2006-06-01	4.96667	low	4	0	738	0	4	0	4	0
2007-03-12	core	2004-2006	2004-06-01	33.3667	2006-06-01	9.36667	low	2	0	738	0	2	0	2	0
2007-05-03	core	2004-2006	2004-06-01	35.0667	2006-06-01	11.0667	low	2	0	738	0	2	0	2	0
2007-06-20	core	2007-2009	2007-06-01	0.633333	2007-06-01	0.633333	increase	2	0	738	0	2	0	2	0
2007-07-27	core	2007-2009	2007-06-01	1.86667	2007-06-01	1.86667	increase	12	0	738	0	11	0	11	0
2007-08-27	core	2007-2009	2007-06-01	2.86667	2007-06-01	2.86667	increase	43	1.40671	738	0.190612	40.626	1.374	42	0.0327143
2007-09-25	core	2007-2009	2007-06-01	3.8	2007-06-01	3.8	increase	85	6.55512	738	0.888228	77.522	6.478	84	0.077119
2007-10-30	core	2007-2009	2007-06-01	4.96667	2007-06-01	4.96667	increase	87	16.1728	738	2.19143	69.199	15.801	85	0.185894
2007-12-15	core	2007-2009	2007-06-01	6.46667	2007-06-01	6.46667	increase	76	35.4667	738	4.80578	40	35	75	0.466667
2008-01-22	core	2007-2009	2007-06-01	7.7	2007-06-01	7.7	increase	68	46.3636	738	6.28234	21	45	66	0.681818
2008-02-26	core	2007-2009	2007-06-01	8.83333	2007-06-01	8.83333	increase	66	49.5	738	6.70732	16	48	64	0.75
2008-04-02	core	2007-2009	2007-06-01	10.0333	2007-06-01	10.0333	increase	64	39.2258	738	5.31515	24	38	62	0.612903
2008-05-10	core	2007-2009	2007-06-01	11.3	2007-06-01	11.3	increase	53	40.7692	738	5.52429	12	40	52	0.769231
2008-06-17	core	2007-2009	2007-06-01	12.5333	2008-06-01	0.533333	peak	71	35.5	738	4.8103	35	35	70	0.5
2008-07-15	core	2007-2009	2007-06-01	13.4667	2008-06-01	1.46667	peak	112	35.702	738	4.83767	76.298	35.702	112	0.318768
2008-08-12	core	2007-2009	2007-06-01	14.3667	2008-06-01	2.36667	peak	142	24.792	738	3.35935	117.208	24.792	142	0.174592
2008-09-23	core	2007-2009	2007-06-01	15.7333	2008-06-01	3.73333	peak	153	33.2976	738	4.51187	118.92	33.08	152	0.217632
2008-10-26	core	2007-2009	2007-06-01	16.8333	2008-06-01	4.83333	peak	145	48.2004	738	6.53122	96.132	47.868	144	0.332417
2008-12-02	core	2007-2009	2007-06-01	18.0333	2008-06-01	6.03333	peak	122	52.8667	738	7.1635	68	52	120	0.433333
2009-01-20	core	2007-2009	2007-06-01	19.6333	2008-06-01	7.63333	peak	83	41.5	738	5.62331	41	41	82	0.5
2009-02-24	core	2007-2009	2007-06-01	20.7667	2008-06-01	8.76667	peak	69	42.6176	738	5.77475	26	42	68	0.617647
2009-03-30	core	2007-2009	2007-06-01	21.9667	2008-06-01	9.96667	peak	46	33	738	4.47154	13	33	46	0.717391
2009-05-12	core	2007-2009	2007-06-01	23.3667	2008-06-01	11.3667	peak	12	12	738	1.62602	0	11	11	1
2002-05-11	D	2001-2003	2001-06-01	11.3333	2001-06-01	11.3333	increase	0	0	27	0	0	0	0
2002-07-05	D	2001-2003	2001-06-01	13.1333	2002-06-01	1.13333	peak	1	1	27	3.7037	0	1	1	1
2002-10-02	D	2001-2003	2001-06-01	16.0333	2002-06-01	4.03333	peak	4	0	27	0	3	0	3	0
2003-05-06	D	2001-2003	2001-06-01	23.1667	2002-06-01	11.1667	peak	0	0	27	0	0	0	0
2003-07-14	D	2001-2003	2001-06-01	25.4333	2003-06-01	1.43333	low	0	0	27	0	0	0	0
2003-10-20	D	2001-2003	2001-06-01	28.6333	2003-06-01	4.63333	low	0	0	27	0	0	0	0
2004-05-17	D	2001-2003	2001-06-01	35.5333	2003-06-01	11.5333	low	4	0	27	0	3	0	3	0
2004-07-06	D	2004-2006	2004-06-01	1.16667	2004-06-01	1.16667	increase	0	0	27	0	0	0	0
2004-11-08	D	2004-2006	2004-06-01	5.23333	2004-06-01	5.23333	increase	7	0.992	27	3.67407	6.008	0.992	7	0.141714
2005-05-24	D	2004-2006	2004-06-01	11.7667	2004-06-01	11.7667	increase	0	0	27	0	0	0	0
2005-07-19	D	2004-2006	2004-06-01	13.6	2005-06-01	1.6	peak	7	1	27	3.7037	6	1	7	0.142857
2005-10-25	D	2004-2006	2004-06-01	16.8	2005-06-01	4.8	peak	10	2.47125	27	9.15278	6.023	1.977	8	0.247125
2006-05-23	D	2004-2006	2004-06-01	23.7333	2005-06-01	11.7333	peak	1	0	27	0	1	0	1	0
2006-08-01	D	2004-2006	2004-06-01	26	2006-06-01	2	low	0	0	27	0	0	0	0
2006-10-31	D	2004-2006	2004-06-01	28.9667	2006-06-01	4.96667	low	0	0	27	0	0	0	0
2007-05-03	D	2004-2006	2004-06-01	35.0667	2006-06-01	11.0667	low	0	0	27	0	0	0	0
2007-07-27	D	2007-2009	2007-06-01	1.86667	2007-06-01	1.86667	increase	1	1	27	3.7037	0	1	1	1
2007-10-30	D	2007-2009	2007-06-01	4.96667	2007-06-01	4.96667	increase	19	1.979	27	7.32963	17.021	1.979	19	0.104158
2008-05-10	D	2007-2009	2007-06-01	11.3	2007-06-01	11.3	increase	5	2	27	7.40741	3	2	5	0.4
2008-07-15	D	2007-2009	2007-06-01	13.4667	2008-06-01	1.46667	peak	9	0	27	0	9	0	9	0
2008-10-26	D	2007-2009	2007-06-01	16.8333	2008-06-01	4.83333	peak	18	3.949	27	14.6259	14.051	3.949	18	0.219389
2002-05-11	E	2001-2003	2001-06-01	11.3333	2001-06-01	11.3333	increase	1	1	27	3.7037	0	1	1	1
2002-07-05	E	2001-2003	2001-06-01	13.1333	2002-06-01	1.13333	peak	7	4	27	14.8148	3	4	7	0.571429
2002-10-02	E	2001-2003	2001-06-01	16.0333	2002-06-01	4.03333	peak	7	1.15733	27	4.28642	5.008	0.992	6	0.165333
2003-05-06	E	2001-2003	2001-06-01	23.1667	2002-06-01	11.1667	peak	1	1	27	3.7037	0	1	1	1
2003-07-14	E	2001-2003	2001-06-01	25.4333	2003-06-01	1.43333	low	1	1	27	3.7037	0	1	1	1
2003-10-20	E	2001-2003	2001-06-01	28.6333	2003-06-01	4.63333	low	2	0	27	0	2	0	2	0
2004-05-17	E	2001-2003	2001-06-01	35.5333	2003-06-01	11.5333	low	1	0	27	0	1	0	1	0
2004-07-06	E	2004-2006	2004-06-01	1.16667	2004-06-01	1.16667	increase	1	0	27	0	1	0	1	0
2004-11-08	E	2004-2006	2004-06-01	5.23333	2004-06-01	5.23333	increase	4	1.976	27	7.31852	2.024	1.976	4	0.494
2005-05-24	E	2004-2006	2004-06-01	11.7667	2004-06-01	11.7667	increase	2	2	27	7.40741	0	2	2	1
2005-07-19	E	2004-2006	2004-06-01	13.6	2005-06-01	1.6	peak	2	0	27	0	2	0	2	0
2005-10-25	E	2004-2006	2004-06-01	16.8	2005-06-01	4.8	peak	9	1.973	27	7.30741	7.027	1.973	9	0.219222
2006-05-23	E	2004-2006	2004-06-01	23.7333	2005-06-01	11.7333	peak	1	1	27	3.7037	0	1	1	1
2006-08-01	E	2004-2006	2004-06-01	26	2006-06-01	2	low	0	0	27	0	0	0	0
2006-10-31	E	2004-2006	2004-06-01	28.9667	2006-06-01	4.96667	low	0	0	27	0	0	0	0
2007-05-03	E	2004-2006	2004-06-01	35.0667	2006-06-01	11.0667	low	0	0	27	0	0	0	0
2007-07-27	E	2007-2009	2007-06-01	1.86667	2007-06-01	1.86667	increase	0	0	27	0	0	0	0
2007-10-30	E	2007-2009	2007-06-01	4.96667	2007-06-01	4.96667	increase	5	0	27	0	5	0	5	0
2008-05-10	E	2007-2009	2007-06-01	11.3	2007-06-01	11.3	increase	0	0	27	0	0	0	0
2008-07-15	E	2007-2009	2007-06-01	13.4667	2008-06-01	1.46667	peak	4	0	27	0	4	0	4	0
2008-10-26	E	2007-2009	2007-06-01	16.8333	2008-06-01	4.83333	peak	10	0.987	27	3.65556	9.013	0.987	10	0.0987
2002-05-11	F	2001-2003	2001-06-01	11.3333	2001-06-01	11.3333	increase	0	0	27	0	0	0	0
2002-07-05	F	2001-2003	2001-06-01	13.1333	2002-06-01	1.13333	peak	0	0	27	0	0	0	0
2002-10-02	F	2001-2003	2001-06-01	16.0333	2002-06-01	4.03333	peak	4	1	27	3.7037	3	1	4	0.25
2003-05-06	F	2001-2003	2001-06-01	23.1667	2002-06-01	11.1667	peak	0	0	27	0	0	0	0
2003-07-14	F	2001-2003	2001-06-01	25.4333	2003-06-01	1.43333	low	1	0	27	0	1	0	1	0
2003-10-20	F	2001-2003	2001-06-01	28.6333	2003-06-01	4.63333	low	1	0	27	0	1	0	1	0
2004-05-17	F	2001-2003	2001-06-01	35.5333	2003-06-01	11.5333	low	0	0	27	0	0	0	0
2004-07-06	F	2004-2006	2004-06-01	1.16667	2004-06-01	1.16667	increase	2	0	27	0	2	0	2	0
2004-11-08	F	2004-2006	2004-06-01	5.23333	2004-06-01	5.23333	increase	5	0.992	27	3.67407	4.008	0.992	5	0.1984
2005-05-24	F	2004-2006	2004-06-01	11.7667	2004-06-01	11.7667	increase	6	2	27	7.40741	4	2	6	0.333333
2005-07-19	F	2004-2006	2004-06-01	13.6	2005-06-01	1.6	peak	13	0	27	0	13	0	13	0
2005-10-25	F	2004-2006	2004-06-01	16.8	2005-06-01	4.8	peak	3	0	27	0	3	0	3	0
2006-05-23	F	2004-2006	2004-06-01	23.7333	2005-06-01	11.7333	peak	2	1	27	3.7037	1	1	2	0.5
2006-08-01	F	2004-2006	2004-06-01	26	2006-06-01	2	low	0	0	27	0	0	0	0
2006-10-31	F	2004-2006	2004-06-01	28.9667	2006-06-01	4.96667	low	0	0	27	0	0	0	0
2007-05-03	F	2004-2006	2004-06-01	35.0667	2006-06-01	11.0667	low	0	0	27	0	0	0	0
2007-07-27	F	2007-2009	2007-06-01	1.86667	2007-06-01	1.86667	increase	3	1	27	3.7037	2	1	3	0.333333
2007-10-30	F	2007-2009	2007-06-01	4.96667	2007-06-01	4.96667	increase	8	0	27	0	8	0	8	0
2008-05-10	F	2007-2009	2007-06-01	11.3	2007-06-01	11.3	increase	5	1	27	3.7037	4	1	5	0.2
2008-07-15	F	2007-2009	2007-06-01	13.4667	2008-06-01	1.46667	peak	10	7	27	25.9259	3	7	10	0.7
2008-10-26	F	2007-2009	2007-06-01	16.8333	2008-06-01	4.83333	peak	9	3.96	27	14.6667	5.04	3.96	9	0.44
2002-05-11	G	2001-2003	2001-06-01	11.3333	2001-06-01	11.3333	increase	0	0	27	0	0	0	0
2002-07-05	G	2001-2003	2001-06-01	13.1333	2002-06-01	1.13333	peak	5	1	27	3.7037	4	1	5	0.2
2002-10-02	G	2001-2003	2001-06-01	16.0333	2002-06-01	4.03333	peak	4	0	27	0	3	0	3	0
2003-05-06	G	2001-2003	2001-06-01	23.1667	2002-06-01	11.1667	peak	1	0	27	0	1	0	1	0
2003-07-14	G	2001-2003	2001-06-01	25.4333	2003-06-01	1.43333	low	0	0	27	0	0	0	0
2003-10-20	G	2001-2003	2001-06-01	28.6333	2003-06-01	4.63333	low	0	0	27	0	0	0	0
2004-05-17	G	2001-2003	2001-06-01	35.5333	2003-06-01	11.5333	low	0	0	27	0	0	0	0
2004-07-06	G	2004-2006	2004-06-01	1.16667	2004-06-01	1.16667	increase	2	1	27	3.7037	1	1	2	0.5
2004-11-08	G	2004-2006	2004-06-01	5.23333	2004-06-01	5.23333	increase	3	0	27	0	3	0	3	0
2005-05-24	G	2004-2006	2004-06-01	11.7667	2004-06-01	11.7667	increase	2	0	27	0	2	0	2	0
2005-07-19	G	2004-2006	2004-06-01	13.6	2005-06-01	1.6	peak	16	5	27	18.5185	11	5	16	0.3125
2005-10-25	G	2004-2006	2004-06-01	16.8	2005-06-01	4.8	peak	16	2.25829	27	8.36402	12.024	1.976	14	0.141143
2006-05-23	G	2004-2006	2004-06-01	23.7333	2005-06-01	11.7333	peak	1	0	27	0	1	0	1	0
2006-08-01	G	2004-2006	2004-06-01	26	2006-06-01	2	low	0	0	27	0	0	0	0
2006-10-31	G	2004-2006	2004-06-01	28.9667	2006-06-01	4.96667	low	0	0	27	0	0	0	0
2007-05-03	G	2004-2006	2004-06-01	35.0667	2006-06-01	11.0667	low	0	0	27	0	0	0	0
2007-07-27	G	2007-2009	2007-06-01	1.86667	2007-06-01	1.86667	increase	0	0	27	0	0	0	0
2007-10-30	G	2007-2009	2007-06-01	4.96667	2007-06-01	4.96667	increase	19	5.931	27	21.9667	13.069	5.931	19	0.312158
2008-05-10	G	2007-2009	2007-06-01	11.3	2007-06-01	11.3	increase	5	5	27	18.5185	0	5	5	1
2008-07-15	G	2007-2009	2007-06-01	13.4667	2008-06-01	1.46667	peak	28	6	27	22.2222	22	6	28	0.214286
2008-10-26	G	2007-2009	2007-06-01	16.8333	2008-06-01	4.83333	peak	15	1.981	27	7.33704	13.019	1.981	15	0.132067
2002-05-11	H	2001-2003	2001-06-01	11.3333	2001-06-01	11.3333	increase	0	0	27	0	0	0	0
2002-07-05	H	2001-2003	2001-06-01	13.1333	2002-06-01	1.13333	peak	4	0	27	0	4	0	4	0
2002-10-02	H	2001-2003	2001-06-01	16.0333	2002-06-01	4.03333	peak	4	0	27	0	3	0	3	0
2003-05-06	H	2001-2003	2001-06-01	23.1667	2002-06-01	11.1667	peak	0	0	27	0	0	0	0
2003-07-14	H	2001-2003	2001-06-01	25.4333	2003-06-01	1.43333	low	4	0	27	0	4	0	4	0
2003-10-20	H	2001-2003	2001-06-01	28.6333	2003-06-01	4.63333	low	0	0	27	0	0	0	0
2004-05-17	H	2001-2003	2001-06-01	35.5333	2003-06-01	11.5333	low	0	0	27	0	0	0	0
2004-07-06	H	2004-2006	2004-06-01	1.16667	2004-06-01	1.16667	increase	3	2	27	7.40741	1	2	3	0.666667
2004-11-08	H	2004-2006	2004-06-01	5.23333	2004-06-01	5.23333	increase	4	0	27	0	4	0	4	0
2005-05-24	H	2004-2006	2004-06-01	11.7667	2004-06-01	11.7667	increase	0	0	27	0	0	0	0
2005-07-19	H	2004-2006	2004-06-01	13.6	2005-06-01	1.6	peak	5	2	27	7.40741	3	2	5	0.4
2005-10-25	H	2004-2006	2004-06-01	16.8	2005-06-01	4.8	peak	7	1.3818	27	5.11778	4.013	0.987	5	0.1974
2006-05-23	H	2004-2006	2004-06-01	23.7333	2005-06-01	11.7333	peak	0	0	27	0	0	0	0
2006-08-01	H	2004-2006	2004-06-01	26	2006-06-01	2	low	0	0	27	0	0	0	0
2006-10-31	H	2004-2006	2004-06-01	28.9667	2006-06-01	4.96667	low	0	0	27	0	0	0	0
2007-05-03	H	2004-2006	2004-06-01	35.0667	2006-06-01	11.0667	low	0	0	27	0	0	0	0
2007-07-27	H	2007-2009	2007-06-01	1.86667	2007-06-01	1.86667	increase	1	0	27	0	1	0	1	0
2007-10-30	H	2007-2009	2007-06-01	4.96667	2007-06-01	4.96667	increase	2	0	27	0	2	0	2	0
2008-05-10	H	2007-2009	2007-06-01	11.3	2007-06-01	11.3	increase	0	0	27	0	0	0	0
2008-07-15	H	2007-2009	2007-06-01	13.4667	2008-06-01	1.46667	peak	10	3	27	11.1111	7	3	10	0.3
2008-10-26	H	2007-2009	2007-06-01	16.8333	2008-06-01	4.83333	peak	10	0.992	27	3.67407	9.008	0.992	10	0.0992
2002-05-11	I	2001-2003	2001-06-01	11.3333	2001-06-01	11.3333	increase	1	1	27	3.7037	0	1	1	1
2002-07-05	I	2001-2003	2001-06-01	13.1333	2002-06-01	1.13333	peak	7	2	27	7.40741	5	2	7	0.285714
2002-10-02	I	2001-2003	2001-06-01	16.0333	2002-06-01	4.03333	peak	4	0	27	0	3	0	3	0
2003-05-06	I	2001-2003	2001-06-01	23.1667	2002-06-01	11.1667	peak	0	0	27	0	0	0	0
2003-07-14	I	2001-2003	2001-06-01	25.4333	2003-06-01	1.43333	low	0	0	27	0	0	0	0
2003-10-20	I	2001-2003	2001-06-01	28.6333	2003-06-01	4.63333	low	0	0	27	0	0	0	0
2004-05-17	I	2001-2003	2001-06-01	35.5333	2003-06-01	11.5333	low	0	0	27	0	0	0	0
2004-07-06	I	2004-2006	2004-06-01	1.16667	2004-06-01	1.16667	increase	4	3	27	11.1111	1	3	4	0.75
2004-11-08	I	2004-2006	2004-06-01	5.23333	2004-06-01	5.23333	increase	5	1.974	27	7.31111	3.026	1.974	5	0.3948
2005-05-24	I	2004-2006	2004-06-01	11.7667	2004-06-01	11.7667	increase	6	0	27	0	6	0	6	0
2005-07-19	I	2004-2006	2004-06-01	13.6	2005-06-01	1.6	peak	8	5	27	18.5185	3	5	8	0.625
2005-10-25	I	2004-2006	2004-06-01	16.8	2005-06-01	4.8	peak	12	4.7256	27	17.5022	6.062	3.938	10	0.3938
2006-05-23	I	2004-2006	2004-06-01	23.7333	2005-06-01	11.7333	peak	1	0	27	0	1	0	1	0
2006-08-01	I	2004-2006	2004-06-01	26	2006-06-01	2	low	0	0	27	0	0	0	0
2006-10-31	I	2004-2006	2004-06-01	28.9667	2006-06-01	4.96667	low	0	0	27	0	0	0	0
2007-05-03	I	2004-2006	2004-06-01	35.0667	2006-06-01	11.0667	low	0	0	27	0	0	0	0
2007-07-27	I	2007-2009	2007-06-01	1.86667	2007-06-01	1.86667	increase	1	0	27	0	1	0	1	0
2007-10-30	I	2007-2009	2007-06-01	4.96667	2007-06-01	4.96667	increase	4	0.986	27	3.65185	3.014	0.986	4	0.2465
2008-05-10	I	2007-2009	2007-06-01	11.3	2007-06-01	11.3	increase	3	1	27	3.7037	2	1	3	0.333333
2008-07-15	I	2007-2009	2007-06-01	13.4667	2008-06-01	1.46667	peak	17	7	27	25.9259	10	7	17	0.411765
2008-10-26	I	2007-2009	2007-06-01	16.8333	2008-06-01	4.83333	peak	12	5.931	27	21.9667	6.069	5.931	12	0.49425
2002-05-11	K	2001-2003	2001-06-01	11.3333	2001-06-01	11.3333	increase	4	4	27	14.8148	0	4	4	1
2002-07-05	K	2001-2003	2001-06-01	13.1333	2002-06-01	1.13333	peak	7	4	27	14.8148	3	4	7	0.571429
2002-10-02	K	2001-2003	2001-06-01	16.0333	2002-06-01	4.03333	peak	3	1	27	3.7037	2	1	3	0.333333
2003-05-06	K	2001-2003	2001-06-01	23.1667	2002-06-01	11.1667	peak	3	3	27	11.1111	0	3	3	1
2003-07-14	K	2001-2003	2001-06-01	25.4333	2003-06-01	1.43333	low	0	0	27	0	0	0	0
2003-10-20	K	2001-2003	2001-06-01	28.6333	2003-06-01	4.63333	low	1	0.981	27	3.63333	0.019	0.981	1	0.981
2004-05-17	K	2001-2003	2001-06-01	35.5333	2003-06-01	11.5333	low	3	3	27	11.1111	0	3	3	1
2004-07-06	K	2004-2006	2004-06-01	1.16667	2004-06-01	1.16667	increase	4	1	27	3.7037	3	1	4	0.25
2004-11-08	K	2004-2006	2004-06-01	5.23333	2004-06-01	5.23333	increase	6	0	27	0	6	0	6	0
2005-05-24	K	2004-2006	2004-06-01	11.7667	2004-06-01	11.7667	increase	8	3	27	11.1111	5	3	8	0.375
2005-07-19	K	2004-2006	2004-06-01	13.6	2005-06-01	1.6	peak	11	2.995	27	11.0926	8.005	2.995	11	0.272273
2005-10-25	K	2004-2006	2004-06-01	16.8	2005-06-01	4.8	peak	15	5.69885	27	21.1068	8.061	4.939	13	0.379923
2006-05-23	K	2004-2006	2004-06-01	23.7333	2005-06-01	11.7333	peak	1	0	27	0	1	0	1	0
2006-08-01	K	2004-2006	2004-06-01	26	2006-06-01	2	low	0	0	27	0	0	0	0
2006-10-31	K	2004-2006	2004-06-01	28.9667	2006-06-01	4.96667	low	0	0	27	0	0	0	0
2007-05-03	K	2004-2006	2004-06-01	35.0667	2006-06-01	11.0667	low	0	0	27	0	0	0	0
2007-07-27	K	2007-2009	2007-06-01	1.86667	2007-06-01	1.86667	increase	4	1	27	3.7037	3	1	4	0.25
2007-10-30	K	2007-2009	2007-06-01	4.96667	2007-06-01	4.96667	increase	16	2.958	27	10.9556	13.042	2.958	16	0.184875
2008-05-10	K	2007-2009	2007-06-01	11.3	2007-06-01	11.3	increase	0	0	27	0	0	0	0
2008-07-15	K	2007-2009	2007-06-01	13.4667	2008-06-01	1.46667	peak	7	2	27	7.40741	5	2	7	0.285714
2008-10-26	K	2007-2009	2007-06-01	16.8333	2008-06-01	4.83333	peak	15	3.951	27	14.6333	11.049	3.951	15	0.2634
2002-05-11	L	2001-2003	2001-06-01	11.3333	2001-06-01	11.3333	increase	1	0	27	0	1	0	1	0
2002-07-05	L	2001-2003	2001-06-01	13.1333	2002-06-01	1.13333	peak	1	1	27	3.7037	0	1	1	1
2002-10-02	L	2001-2003	2001-06-01	16.0333	2002-06-01	4.03333	peak	4	2.979	27	11.0333	1.021	2.979	4	0.74475
2002-05-11	M	2001-2003	2001-06-01	11.3333	2001-06-01	11.3333	increase	2	0	27	0	2	0	2	0
2002-07-05	M	2001-2003	2001-06-01	13.1333	2002-06-01	1.13333	peak	3	1	27	3.7037	2	1	3	0.333333
2002-10-02	M	2001-2003	2001-06-01	16.0333	2002-06-01	4.03333	peak	2	1	27	3.7037	0	0	0	0.5
2003-05-06	M	2001-2003	2001-06-01	23.1667	2002-06-01	11.1667	peak	2	1	27	3.7037	1	1	2	0.5
2003-07-14	M	2001-2003	2001-06-01	25.4333	2003-06-01	1.43333	low	1	0	27	0	1	0	1	0
2003-10-20	M	2001-2003	2001-06-01	28.6333	2003-06-01	4.63333	low	0	0	27	0	0	0	0
2004-05-17	M	2001-2003	2001-06-01	35.5333	2003-06-01	11.5333	low	0	0	27	0	0	0	0
2004-07-06	M	2004-2006	2004-06-01	1.16667	2004-06-01	1.16667	increase	1	1	27	3.7037	0	1	1	1
2004-11-08	M	2004-2006	2004-06-01	5.23333	2004-06-01	5.23333	increase	2	0	27	0	2	0	2	0
2005-05-24	M	2004-2006	2004-06-01	11.7667	2004-06-01	11.7667	increase	1	1	27	3.7037	0	1	1	1
2005-07-19	M	2004-2006	2004-06-01	13.6	2005-06-01	1.6	peak	4	2.006	27	7.42963	1.994	2.006	4	0.5015
2005-10-25	M	2004-2006	2004-06-01	16.8	2005-06-01	4.8	peak	3	0	27	0	2	0	2	0
2006-05-23	M	2004-2006	2004-06-01	23.7333	2005-06-01	11.7333	peak	0	0	27	0	0	0	0
2006-08-01	M	2004-2006	2004-06-01	26	2006-06-01	2	low	0	0	27	0	0	0	0
2006-10-31	M	2004-2006	2004-06-01	28.9667	2006-06-01	4.96667	low	0	0	27	0	0	0	0
2007-05-03	M	2004-2006	2004-06-01	35.0667	2006-06-01	11.0667	low	0	0	27	0	0	0	0
2007-07-27	M	2007-2009	2007-06-01	1.86667	2007-06-01	1.86667	increase	0	0	27	0	0	0	0
2007-10-30	M	2007-2009	2007-06-01	4.96667	2007-06-01	4.96667	increase	3	0	27	0	3	0	3	0
2008-05-10	M	2007-2009	2007-06-01	11.3	2007-06-01	11.3	increase	5	4	27	14.8148	1	4	5	0.8
2008-07-15	M	2007-2009	2007-06-01	13.4667	2008-06-01	1.46667	peak	8	4	27	14.8148	4	4	8	0.5
2008-10-26	M	2007-2009	2007-06-01	16.8333	2008-06-01	4.83333	peak	9	0.994	27	3.68148	8.006	0.994	9	0.110444
2002-05-11	N	2001-2003	2001-06-01	11.3333	2001-06-01	11.3333	increase	1	0	27	0	1	0	1	0
2002-07-05	N	2001-2003	2001-06-01	13.1333	2002-06-01	1.13333	peak	0	0	27	0	0	0	0
2002-10-02	N	2001-2003	2001-06-01	16.0333	2002-06-01	4.03333	peak	6	2.964	27	10.9778	2.024	1.976	4	0.494
2003-05-06	N	2001-2003	2001-06-01	23.1667	2002-06-01	11.1667	peak	0	0	27	0	0	0	0
2003-07-14	N	2001-2003	2001-06-01	25.4333	2003-06-01	1.43333	low	0	0	27	0	0	0	0
2003-10-20	N	2001-2003	2001-06-01	28.6333	2003-06-01	4.63333	low	1	0	27	0	0	0	0
2004-05-17	N	2001-2003	2001-06-01	35.5333	2003-06-01	11.5333	low	0	0	27	0	0	0	0
2004-07-06	N	2004-2006	2004-06-01	1.16667	2004-06-01	1.16667	increase	0	0	27	0	0	0	0
2004-11-08	N	2004-2006	2004-06-01	5.23333	2004-06-01	5.23333	increase	2	0	27	0	2	0	2	0
2005-05-24	N	2004-2006	2004-06-01	11.7667	2004-06-01	11.7667	increase	0	0	27	0	0	0	0
2005-07-19	N	2004-2006	2004-06-01	13.6	2005-06-01	1.6	peak	0	0	27	0	0	0	0
2005-10-25	N	2004-2006	2004-06-01	16.8	2005-06-01	4.8	peak	10	1.991	27	7.37407	8.009	1.991	10	0.1991
2006-05-23	N	2004-2006	2004-06-01	23.7333	2005-06-01	11.7333	peak	0	0	27	0	0	0	0
2006-08-01	N	2004-2006	2004-06-01	26	2006-06-01	2	low	0	0	27	0	0	0	0
2006-10-31	N	2004-2006	2004-06-01	28.9667	2006-06-01	4.96667	low	0	0	27	0	0	0	0
2007-05-03	N	2004-2006	2004-06-01	35.0667	2006-06-01	11.0667	low	0	0	27	0	0	0	0
2007-07-27	N	2007-2009	2007-06-01	1.86667	2007-06-01	1.86667	increase	0	0	27	0	0	0	0
2007-10-30	N	2007-2009	2007-06-01	4.96667	2007-06-01	4.96667	increase	6	0	27	0	6	0	6	0
2008-05-10	N	2007-2009	2007-06-01	11.3	2007-06-01	11.3	increase	0	0	27	0	0	0	0
2008-07-15	N	2007-2009	2007-06-01	13.4667	2008-06-01	1.46667	peak	0	0	27	0	0	0	0
2008-10-26	N	2007-2009	2007-06-01	16.8333	2008-06-01	4.83333	peak	8	0	27	0	8	0	8	0
2002-05-11	O	2001-2003	2001-06-01	11.3333	2001-06-01	11.3333	increase	3	1	27	3.7037	2	1	3	0.333333
2002-07-05	O	2001-2003	2001-06-01	13.1333	2002-06-01	1.13333	peak	2	0	27	0	2	0	2	0
2002-10-02	O	2001-2003	2001-06-01	16.0333	2002-06-01	4.03333	peak	7	2.30067	27	8.52099	2.014	0.986	3	0.328667
2003-05-06	O	2001-2003	2001-06-01	23.1667	2002-06-01	11.1667	peak	2	1	27	3.7037	1	1	2	0.5
2003-07-14	O	2001-2003	2001-06-01	25.4333	2003-06-01	1.43333	low	2	0	27	0	2	0	2	0
2003-10-20	O	2001-2003	2001-06-01	28.6333	2003-06-01	4.63333	low	3	0	27	0	3	0	3	0
2004-05-17	O	2001-2003	2001-06-01	35.5333	2003-06-01	11.5333	low	0	0	27	0	0	0	0
2004-07-06	O	2004-2006	2004-06-01	1.16667	2004-06-01	1.16667	increase	8	1	27	3.7037	7	1	8	0.125
2004-11-08	O	2004-2006	2004-06-01	5.23333	2004-06-01	5.23333	increase	5	0	27	0	5	0	5	0
2005-05-24	O	2004-2006	2004-06-01	11.7667	2004-06-01	11.7667	increase	4	3	27	11.1111	1	3	4	0.75
2005-07-19	O	2004-2006	2004-06-01	13.6	2005-06-01	1.6	peak	5	0	27	0	5	0	5	0
2005-10-25	O	2004-2006	2004-06-01	16.8	2005-06-01	4.8	peak	17	4.8025	27	17.787	10.045	3.955	14	0.2825
2006-05-23	O	2004-2006	2004-06-01	23.7333	2005-06-01	11.7333	peak	0	0	27	0	0	0	0
2006-08-01	O	2004-2006	2004-06-01	26	2006-06-01	2	low	0	0	27	0	0	0	0
2006-10-31	O	2004-2006	2004-06-01	28.9667	2006-06-01	4.96667	low	0	0	27	0	0	0	0
2007-05-03	O	2004-2006	2004-06-01	35.0667	2006-06-01	11.0667	low	0	0	27	0	0	0	0
2007-07-27	O	2007-2009	2007-06-01	1.86667	2007-06-01	1.86667	increase	2	0	27	0	2	0	2	0
2007-10-30	O	2007-2009	2007-06-01	4.96667	2007-06-01	4.96667	increase	9	1.976	27	7.31852	7.024	1.976	9	0.219556
2008-05-10	O	2007-2009	2007-06-01	11.3	2007-06-01	11.3	increase	4	1	27	3.7037	3	1	4	0.25
2008-07-15	O	2007-2009	2007-06-01	13.4667	2008-06-01	1.46667	peak	18	4	27	14.8148	14	4	18	0.222222
2008-10-26	O	2007-2009	2007-06-01	16.8333	2008-06-01	4.83333	peak	19	2.971	27	11.0037	16.029	2.971	19	0.156368
2002-05-11	P	2001-2003	2001-06-01	11.3333	2001-06-01	11.3333	increase	1	0	27	0	1	0	1	0
2002-07-05	P	2001-2003	2001-06-01	13.1333	2002-06-01	1.13333	peak	3	0	27	0	3	0	3	0
2002-10-02	P	2001-2003	2001-06-01	16.0333	2002-06-01	4.03333	peak	5	0	27	0	3	0	3	0
2003-05-06	P	2001-2003	2001-06-01	23.1667	2002-06-01	11.1667	peak	0	0	27	0	0	0	0
2003-07-14	P	2001-2003	2001-06-01	25.4333	2003-06-01	1.43333	low	2	0	27	0	2	0	2	0
2003-10-20	P	2001-2003	2001-06-01	28.6333	2003-06-01	4.63333	low	1	0	27	0	1	0	1	0
2004-05-17	P	2001-2003	2001-06-01	35.5333	2003-06-01	11.5333	low	0	0	27	0	0	0	0
2004-07-06	P	2004-2006	2004-06-01	1.16667	2004-06-01	1.16667	increase	8	3	27	11.1111	5	3	8	0.375
2004-11-08	P	2004-2006	2004-06-01	5.23333	2004-06-01	5.23333	increase	7	3.945	27	14.6111	3.055	3.945	7	0.563571
2005-05-24	P	2004-2006	2004-06-01	11.7667	2004-06-01	11.7667	increase	3	2	27	7.40741	1	2	3	0.666667
2005-07-19	P	2004-2006	2004-06-01	13.6	2005-06-01	1.6	peak	6	3	27	11.1111	3	3	6	0.5
2005-10-25	P	2004-2006	2004-06-01	16.8	2005-06-01	4.8	peak	13	0	27	0	13	0	13	0
2006-05-23	P	2004-2006	2004-06-01	23.7333	2005-06-01	11.7333	peak	2	1	27	3.7037	1	1	2	0.5
2006-08-01	P	2004-2006	2004-06-01	26	2006-06-01	2	low	2	0	27	0	2	0	2	0
2006-10-31	P	2004-2006	2004-06-01	28.9667	2006-06-01	4.96667	low	1	0	27	0	1	0	1	0
2007-05-03	P	2004-2006	2004-06-01	35.0667	2006-06-01	11.0667	low	3	1	27	3.7037	2	1	3	0.333333
2007-07-27	P	2007-2009	2007-06-01	1.86667	2007-06-01	1.86667	increase	4	1	27	3.7037	3	1	4	0.25
2007-10-30	P	2007-2009	2007-06-01	4.96667	2007-06-01	4.96667	increase	14	0	27	0	14	0	14	0
2008-05-10	P	2007-2009	2007-06-01	11.3	2007-06-01	11.3	increase	2	0	27	0	2	0	2	0
2008-07-15	P	2007-2009	2007-06-01	13.4667	2008-06-01	1.46667	peak	7	2	27	7.40741	5	2	7	0.285714
2008-10-26	P	2007-2009	2007-06-01	16.8333	2008-06-01	4.83333	peak	12	4.939	27	18.2926	7.061	4.939	12	0.411583

## Sheet: Supplementary Data S3
Date (t−1)	Date between t−1 & t	Date (t)	cycle phase	month	Seroconversion rate	br_season	biolyear	cycle ID	cycle onset	cycle month	year onset	Number seroconverted (SI+si)	Days of exposure (SI+si+SS+ss)*interval
2002-04-24	2002-05-02	2002-05-11	increase	11.0333	0.0140665	breeding	2001	2001-2003	2001-06-01	11.0333	2001-06-01	2.2	156.4
2002-05-11	2002-05-26 12:00:00	2002-06-11	increase	11.8333	0.010306	breeding	2001	2001-2003	2001-06-01	11.8333	2001-06-01	4.36364	423.409
2002-06-11	2002-06-23	2002-07-05	peak	0.733333	0.0112305	breeding	2002	2001-2003	2001-06-01	12.7333	2002-06-01	6.27273	558.545
2002-07-05	2002-07-19	2002-08-02	peak	1.6	0	breeding	2002	2001-2003	2001-06-01	13.6	2002-06-01	0	405
2002-08-02	2002-08-18 12:00:00	2002-09-04	peak	2.56667	0	breeding	2002	2001-2003	2001-06-01	14.5667	2002-06-01	0	885.333
2002-09-04	2002-09-18	2002-10-02	peak	3.56667	0.000427326	breeding	2002	2001-2003	2001-06-01	15.5667	2002-06-01	0.4915	1150.18
2002-10-02	2002-10-18	2002-11-03	peak	4.56667	0	non-breeding	2002	2001-2003	2001-06-01	16.5667	2002-06-01	0	837
2002-11-03	2002-11-17 12:00:00	2002-12-02	peak	5.53333	0	non-breeding	2002	2001-2003	2001-06-01	17.5333	2002-06-01	0	609
2002-12-02	2003-01-02 12:00:00	2003-02-03	peak	7.03333	0.00546448	non-breeding	2002	2001-2003	2001-06-01	19.0333	2002-06-01	2	366
2003-02-03	2003-03-21	2003-05-06	peak	9.66667	0	breeding	2002	2001-2003	2001-06-01	21.6667	2002-06-01	0	279
2003-05-06	2003-05-26 12:00:00	2003-06-16	peak	11.8333	0	breeding	2002	2001-2003	2001-06-01	23.8333	2002-06-01	0	53.336
2003-06-16	2003-06-30	2003-07-14	low	0.966667	0	breeding	2003	2001-2003	2001-06-01	24.9667	2003-06-01	0	56
2003-07-14	2003-08-01	2003-08-19	low	2	8.26176e-05	breeding	2003	2001-2003	2001-06-01	26	2003-06-01	0.0145	175.507
2003-08-19	2003-09-19	2003-10-20	low	3.6	0	breeding	2003	2001-2003	2001-06-01	27.6	2003-06-01	0	366
2003-10-20	2004-01-12 12:00:00	2004-04-06	low	7.36667	0	non-breeding	2003	2001-2003	2001-06-01	31.3667	2003-06-01	0	498
2004-04-06	2004-04-26 12:00:00	2004-05-17	low	10.8333	0	breeding	2003	2001-2003	2001-06-01	34.8333	2003-06-01	0	164
2004-05-17	2004-06-11	2004-07-06	increase	0.333333	0.0102041	breeding	2004	2004-2006	2004-06-01	0.333333	2004-06-01	2	196
2004-07-06	2004-07-27	2004-08-17	increase	1.86667	0.00194942	breeding	2004	2004-2006	2004-06-01	1.86667	2004-06-01	1.998	1024.92
2004-08-17	2004-09-07	2004-09-28	increase	3.2	0.00351772	breeding	2004	2004-2006	2004-06-01	3.2	2004-06-01	10.112	2874.59
2004-09-28	2004-10-18 12:00:00	2004-11-08	increase	4.56667	0.00732236	non-breeding	2004	2004-2006	2004-06-01	4.56667	2004-06-01	15.2941	2088.69
2004-11-08	2005-01-03 12:00:00	2005-03-01	increase	7.06667	0.00474674	non-breeding	2004	2004-2006	2004-06-01	7.06667	2004-06-01	17.3542	3656.02
2005-03-01	2005-03-21 12:00:00	2005-04-11	increase	9.66667	0.00186688	breeding	2004	2004-2006	2004-06-01	9.66667	2004-06-01	1.21053	648.421
2005-04-11	2005-05-02 12:00:00	2005-05-24	increase	11.0333	0.00626896	breeding	2004	2004-2006	2004-06-01	11.0333	2004-06-01	2.21429	353.214
2005-05-24	2005-06-06 12:00:00	2005-06-20	peak	0.166667	0.0116047	breeding	2005	2004-2006	2004-06-01	12.1667	2005-06-01	3.11538	268.46
2005-06-20	2005-07-04 12:00:00	2005-07-19	peak	1.1	0.00523365	breeding	2005	2004-2006	2004-06-01	13.1	2005-06-01	7.94977	1518.97
2005-07-19	2005-08-01 12:00:00	2005-08-15	peak	2	0.00283078	breeding	2005	2004-2006	2004-06-01	14	2005-06-01	6.2388	2203.92
2005-08-15	2005-09-02	2005-09-20	peak	3.03333	0.00521982	breeding	2005	2004-2006	2004-06-01	15.0333	2005-06-01	21.9653	4208.06
2005-09-20	2005-10-07 12:00:00	2005-10-25	peak	4.2	0.00511309	non-breeding	2005	2004-2006	2004-06-01	16.2	2005-06-01	17.8266	3486.47
2005-10-25	2005-11-18	2005-12-12	peak	5.56667	0.00415829	non-breeding	2005	2004-2006	2004-06-01	17.5667	2005-06-01	12.6316	3037.68
2005-12-12	2006-01-09	2006-02-06	peak	7.26667	0.00122377	non-breeding	2005	2004-2006	2004-06-01	19.2667	2005-06-01	2.19355	1792.45
2006-02-06	2006-02-23 12:00:00	2006-03-13	peak	8.73333	0.00106304	non-breeding	2005	2004-2006	2004-06-01	20.7333	2005-06-01	1.06452	1001.39
2006-03-13	2006-04-03 12:00:00	2006-04-25	peak	10.0667	0.00125313	breeding	2005	2004-2006	2004-06-01	22.0667	2005-06-01	1	798
2006-04-25	2006-05-09	2006-05-23	peak	11.2667	0	breeding	2005	2004-2006	2004-06-01	23.2667	2005-06-01	0	224
2006-05-23	2006-06-05 12:00:00	2006-06-19	low	0.133333	0.00524428	breeding	2006	2004-2006	2004-06-01	24.1333	2006-06-01	1	190.684
2006-06-19	2006-07-10 12:00:00	2006-08-01	low	1.3	0	breeding	2006	2004-2006	2004-06-01	25.3	2006-06-01	0	28.014
2006-08-01	2006-08-29	2006-09-26	low	2.93333	0.00213904	breeding	2006	2004-2006	2004-06-01	26.9333	2006-06-01	0.2	93.5
2006-09-26	2006-10-13 12:00:00	2006-10-31	low	4.4	0	non-breeding	2006	2004-2006	2004-06-01	28.4	2006-06-01	0	140
2006-10-31	2007-01-05	2007-03-12	low	7.13333	0	non-breeding	2006	2004-2006	2004-06-01	31.1333	2006-06-01	0	264
2007-03-12	2007-04-07	2007-05-03	low	10.2	0	breeding	2006	2004-2006	2004-06-01	34.2	2006-06-01	0	102
2007-05-03	2007-05-27	2007-06-20	low	11.8667	0	breeding	2007	2004-2006	2004-06-01	35.8667	2006-06-01	0	94
2007-06-20	2007-07-08 12:00:00	2007-07-27	increase	1.23333	0	breeding	2007	2007-2009	2007-06-01	1.23333	2007-06-01	0	333
2007-07-27	2007-08-11 12:00:00	2007-08-27	increase	2.33333	0.000679787	breeding	2007	2007-2009	2007-06-01	2.33333	2007-06-01	0.687	1010.61
2007-08-27	2007-09-10 12:00:00	2007-09-25	increase	3.3	0.00100278	breeding	2007	2007-2009	2007-06-01	3.3	2007-06-01	2	1994.46
2007-09-25	2007-10-12 12:00:00	2007-10-30	increase	4.36667	0.00420984	non-breeding	2007	2007-2009	2007-06-01	4.36667	2007-06-01	11.5008	2731.89
2007-10-30	2007-11-22	2007-12-15	increase	5.7	0.00827062	non-breeding	2007	2007-2009	2007-06-01	5.7	2007-06-01	23.0714	2789.57
2007-12-15	2008-01-03	2008-01-22	increase	7.06667	0.0101208	non-breeding	2007	2007-2009	2007-06-01	7.06667	2007-06-01	12.5714	1242.14
2008-01-22	2008-02-08 12:00:00	2008-02-26	increase	8.23333	0.0070028	non-breeding	2007	2007-2009	2007-06-01	8.23333	2007-06-01	5	714
2008-02-26	2008-03-15	2008-04-02	increase	9.46667	0	breeding	2007	2007-2009	2007-06-01	9.46667	2007-06-01	0	864
2008-04-02	2008-04-21	2008-05-10	increase	10.6667	0.0102796	breeding	2007	2007-2009	2007-06-01	10.6667	2007-06-01	7.69231	748.308
2008-05-10	2008-05-29	2008-06-17	increase	11.9333	0	breeding	2007	2007-2009	2007-06-01	11.9333	2007-06-01	0	296
2008-06-17	2008-07-01	2008-07-15	peak	1	0.00428545	breeding	2008	2007-2009	2007-06-01	13	2008-06-01	4.32697	1009.69
2008-07-15	2008-07-29	2008-08-12	peak	1.93333	0.00105196	breeding	2008	2007-2009	2007-06-01	13.9333	2008-06-01	2.396	2277.65
2008-08-12	2008-09-02	2008-09-23	peak	3.03333	0.00351872	breeding	2008	2007-2009	2007-06-01	15.0333	2008-06-01	16.9908	4828.69
2008-09-23	2008-10-09 12:00:00	2008-10-26	peak	4.26667	0.00588309	non-breeding	2008	2007-2009	2007-06-01	16.2667	2008-06-01	22.838	3881.97
2008-10-26	2008-11-13 12:00:00	2008-12-02	peak	5.4	0.00439541	non-breeding	2008	2007-2009	2007-06-01	17.4	2008-06-01	12.7826	2908.17
2008-12-02	2008-12-26 12:00:00	2009-01-20	peak	6.83333	0.00265957	non-breeding	2008	2007-2009	2007-06-01	18.8333	2008-06-01	6	2256
2009-01-20	2009-02-06 12:00:00	2009-02-24	peak	8.16667	0.00668873	non-breeding	2008	2007-2009	2007-06-01	20.1667	2008-06-01	7.35897	1100.21
2009-02-24	2009-03-13	2009-03-30	peak	9.4	0.00896359	non-breeding	2008	2007-2009	2007-06-01	21.4	2008-06-01	6.19355	690.968

## Sheet: Supplementary Data S4
Date	Birth year	Birth year cycle phase	Cohort onset	Cohort age	N	Infected	Non-infected	PUUV prevalence
2002-04-24	2001	increase	2001-05-01	11.7667	17	5	12	0.294118
2002-05-11	2001	increase	2001-05-01	12.3333	18	11	7	0.611111
2002-06-11	2001	increase	2001-05-01	13.3333	22	16	6	0.727273
2002-07-05	2001	increase	2001-05-01	14.1333	18	14	4	0.777778
2002-08-02	2001	increase	2001-05-01	15.0333	12	10	2	0.833333
2002-06-11	2002	peak	2002-05-01	1.33333	25	0	25	0
2002-07-05	2002	peak	2002-05-01	2.13333	28	5	23	0.178571
2002-08-02	2002	peak	2002-05-01	3.03333	45	4.642	40.358	0.103156
2002-09-04	2002	peak	2002-05-01	4.1	71	3.15	67.85	0.0443662
2002-10-02	2002	peak	2002-05-01	5.03333	47	0.983	46.017	0.0209149
2002-11-03	2002	peak	2002-05-01	6.06667	28	2	26	0.0714286
2002-12-02	2002	peak	2002-05-01	7.03333	22	1	21	0.0454545
2003-02-03	2002	peak	2002-05-01	9.06667	7	3	4	0.428571
2003-05-06	2002	peak	2002-05-01	12.1667	7	4	3	0.571429
2003-06-16	2002	peak	2002-05-01	13.5	5	4	1	0.8
2003-07-14	2002	peak	2002-05-01	14.4333	4	2	2	0.5
2003-08-19	2002	peak	2002-05-01	15.6	2	1	1	0.5
2003-06-16	2003	low	2003-05-01	1.5	2	0	2	0
2003-07-14	2003	low	2003-05-01	2.43333	8	0	8	0
2003-08-19	2003	low	2003-05-01	3.6	10	0.029	9.971	0.0029
2003-10-20	2003	low	2003-05-01	5.63333	5	0	5	0
2004-04-06	2003	low	2003-05-01	11.1667	2	0	2	0
2004-05-17	2003	low	2003-05-01	12.5333	3	0	3	0
2004-07-06	2003	low	2003-05-01	14.1667	4	2	2	0.5
2004-08-17	2003	low	2003-05-01	15.5333	2	1	1	0.5
2004-07-06	2004	increase	2004-05-01	2.16667	5	1	4	0.2
2004-08-17	2004	increase	2004-05-01	3.53333	27	1.998	25.002	0.074
2004-09-28	2004	increase	2004-05-01	4.9	84	20.224	63.776	0.240762
2004-11-08	2004	increase	2004-05-01	6.23333	80	40	40	0.5
2005-03-01	2004	increase	2004-05-01	10	64	49	15	0.765625
2005-04-11	2004	increase	2004-05-01	11.3333	61	46	15	0.754098
2005-05-24	2004	increase	2004-05-01	12.7667	37	31	6	0.837838
2005-06-20	2004	increase	2004-05-01	13.6333	38	34	4	0.894737
2005-07-19	2004	increase	2004-05-01	14.6	32	30	2	0.9375
2005-08-15	2004	increase	2004-05-01	15.4667	25	24	1	0.96
2005-05-24	2005	peak	2005-05-01	0.766667	1	0	1	0
2005-06-20	2005	peak	2005-05-01	1.63333	34	1	33	0.0294118
2005-07-19	2005	peak	2005-05-01	2.6	102	7.351	94.649	0.0720686
2005-08-15	2005	peak	2005-05-01	3.46667	168	15.597	152.403	0.0928393
2005-09-20	2005	peak	2005-05-01	4.63333	153	32.948	120.052	0.215346
2005-10-25	2005	peak	2005-05-01	5.8	125	41.945	83.055	0.33556
2005-12-12	2005	peak	2005-05-01	7.36667	91	40	51	0.43956
2006-02-06	2005	peak	2005-05-01	9.16667	64	34	30	0.53125
2006-03-13	2005	peak	2005-05-01	10.4	58	33	25	0.568966
2006-04-25	2005	peak	2005-05-01	11.8	33	15	18	0.454545
2006-05-23	2005	peak	2005-05-01	12.7333	18	10	8	0.555556
2006-06-19	2005	peak	2005-05-01	13.6	10	5	5	0.5
2006-08-01	2005	peak	2005-05-01	15	2	2	0	1
2006-06-19	2006	low	2006-05-01	1.6	2	0	2	0
2006-08-01	2006	low	2006-05-01	3	1	0	1	0
2006-09-26	2006	low	2006-05-01	4.83333	4	0.4	3.6	0.1
2006-10-31	2006	low	2006-05-01	5.96667	4	0	4	0
2007-03-12	2006	low	2006-05-01	10.3667	2	0	2	0
2007-05-03	2006	low	2006-05-01	12.0667	2	0	2	0
2007-06-20	2006	low	2006-05-01	13.6333	2	0	2	0
2007-07-27	2006	low	2006-05-01	14.8667	4	0	4	0
2007-08-27	2006	low	2006-05-01	15.8667	2	0	2	0
2007-07-27	2007	increase	2007-05-01	2.86667	7	0	7	0
2007-08-27	2007	increase	2007-05-01	3.86667	40	1.374	38.626	0.03435
2007-09-25	2007	increase	2007-05-01	4.8	82	4.478	77.522	0.0546098
2007-10-30	2007	increase	2007-05-01	5.96667	83	13.801	69.199	0.166277
2007-12-15	2007	increase	2007-05-01	7.46667	74	34	40	0.459459
2008-01-22	2007	increase	2007-05-01	8.7	65	44	21	0.676923
2008-02-26	2007	increase	2007-05-01	9.83333	63	47	16	0.746032
2008-04-02	2007	increase	2007-05-01	11.0333	61	37	24	0.606557
2008-05-10	2007	increase	2007-05-01	12.3	52	40	12	0.769231
2008-06-17	2007	increase	2007-05-01	13.5333	42	34	8	0.809524
2008-07-15	2007	increase	2007-05-01	14.4667	35	31	4	0.885714
2008-08-12	2007	increase	2007-05-01	15.3667	22	20	2	0.909091
2008-06-17	2008	peak	2008-05-01	1.53333	28	1	27	0.0357143
2008-07-15	2008	peak	2008-05-01	2.46667	77	4.702	72.298	0.0610649
2008-08-12	2008	peak	2008-05-01	3.36667	120	4.792	115.208	0.0399333
2008-09-23	2008	peak	2008-05-01	4.73333	137	20.08	116.92	0.146569
2008-10-26	2008	peak	2008-05-01	5.83333	136	40.868	95.132	0.3005
2008-12-02	2008	peak	2008-05-01	7.03333	116	49	67	0.422414
2009-01-20	2008	peak	2008-05-01	8.63333	80	40	40	0.5
2009-02-24	2008	peak	2008-05-01	9.76667	66	41	25	0.621212
2009-03-30	2008	peak	2008-05-01	10.9667	45	32	13	0.711111
2009-05-12	2008	peak	2008-05-01	12.3667	11	11	0	1

## Sheet: Supplementary Data S5
Date (t)	Date (t−1)	Date between t−1 & t	Birth year	Birth year cycle phase	Cohort onset	Cohort age	Number seroconverted (SI+si)	Days of exposure (SI+si+SS+ss)*interval	Seroconversion rate
2002-05-11	2002-04-24	2002-05-02 12:00:00	2001	increase	2001-05-01	12.0333	2.2	156.4	0.0140665
2002-06-11	2002-05-11	2002-05-26 12:00:00	2001	increase	2001-05-01	12.8333	4.36364	310.909	0.0140351
2002-07-05	2002-06-11	2002-06-23	2001	increase	2001-05-01	13.7333	1.27273	126.545	0.0100575
2002-08-02	2002-07-05	2002-07-19	2001	increase	2001-05-01	14.6	0	54	0
2002-06-11	2002-05-11	2002-05-26 12:00:00	2002	peak	2002-05-01	0.833333	0	112.5	0
2002-07-05	2002-06-11	2002-06-23	2002	peak	2002-05-01	1.73333	5	432	0.0115741
2002-08-02	2002-07-05	2002-07-19	2002	peak	2002-05-01	2.6	0	351	0
2002-09-04	2002-08-02	2002-08-18 12:00:00	2002	peak	2002-05-01	3.56667	0	853.333	0
2002-10-02	2002-09-04	2002-09-18	2002	peak	2002-05-01	4.56667	0.4915	1122.18	0.000437988
2002-11-03	2002-10-02	2002-10-18	2002	peak	2002-05-01	5.56667	0	806	0
2002-12-02	2002-11-03	2002-11-17 12:00:00	2002	peak	2002-05-01	6.53333	0	609	0
2003-02-03	2002-12-02	2003-01-02 12:00:00	2002	peak	2002-05-01	8.03333	2	366	0.00546448
2003-05-06	2003-02-03	2003-03-21	2002	peak	2002-05-01	10.6667	0	279	0
2003-06-16	2003-05-06	2003-05-26 12:00:00	2002	peak	2002-05-01	12.8333	0	40	0
2003-07-14	2003-06-16	2003-06-30	2002	peak	2002-05-01	13.9667	0	56	0
2003-08-19	2003-07-14	2003-08-01	2002	peak	2002-05-01	15	0	35	0
2003-06-16	2003-05-06	2003-05-26 12:00:00	2003	low	2003-05-01	0.833333	0	13.336	0
2003-08-19	2003-07-14	2003-08-01	2003	low	2003-05-01	3	0.0145	140.507	0.000103197
2003-10-20	2003-08-19	2003-09-19	2003	low	2003-05-01	4.6	0	305	0
2004-04-06	2003-10-20	2004-01-12 12:00:00	2003	low	2003-05-01	8.36667	0	332	0
2004-05-17	2004-04-06	2004-04-26 12:00:00	2003	low	2003-05-01	11.8333	0	123	0
2004-07-06	2004-05-17	2004-06-11	2003	low	2003-05-01	13.3333	2	196	0.0102041
2004-08-17	2004-07-06	2004-07-27	2003	low	2003-05-01	14.8667	0	41	0
2004-08-17	2004-07-06	2004-07-27	2004	increase	2004-05-01	2.86667	1.998	983.918	0.00203066
2004-09-28	2004-08-17	2004-09-07	2004	increase	2004-05-01	4.2	10.112	2874.59	0.00351772
2004-11-08	2004-09-28	2004-10-18 12:00:00	2004	increase	2004-05-01	5.56667	15.2941	2088.69	0.00732236
2005-03-01	2004-11-08	2005-01-03 12:00:00	2004	increase	2004-05-01	8.06667	17.3542	3656.02	0.00474674
2005-04-11	2005-03-01	2005-03-21 12:00:00	2004	increase	2004-05-01	10.6667	1.21053	648.421	0.00186688
2005-05-24	2005-04-11	2005-05-02 12:00:00	2004	increase	2004-05-01	12.0333	2.21429	353.214	0.00626896
2005-06-20	2005-05-24	2005-06-06 12:00:00	2004	increase	2004-05-01	13.1667	2.61538	172	0.0152057
2005-07-19	2005-06-20	2005-07-04 12:00:00	2004	increase	2004-05-01	14.1	2.06897	118	0.0175336
2005-08-15	2005-07-19	2005-08-01 12:00:00	2004	increase	2004-05-01	15	0	26	0
2005-06-20	2005-05-24	2005-06-06 12:00:00	2005	peak	2005-05-01	1.16667	0.5	96.46	0.0051835
2005-07-19	2005-06-20	2005-07-04 12:00:00	2005	peak	2005-05-01	2.1	5.8808	1400.97	0.00419766
2005-08-15	2005-07-19	2005-08-01 12:00:00	2005	peak	2005-05-01	3	6.2388	2177.92	0.00286457
2005-09-20	2005-08-15	2005-09-02	2005	peak	2005-05-01	4.03333	21.9653	4173.06	0.0052636
2005-10-25	2005-09-20	2005-10-07 12:00:00	2005	peak	2005-05-01	5.2	17.8266	3451.47	0.00516494
2005-12-12	2005-10-25	2005-11-18	2005	peak	2005-05-01	6.56667	12.6316	2990.68	0.00422364
2006-02-06	2005-12-12	2006-01-09	2005	peak	2005-05-01	8.26667	2.19355	1738.45	0.00126178
2006-03-13	2006-02-06	2006-02-23 12:00:00	2005	peak	2005-05-01	9.73333	1.06452	964.387	0.00110383
2006-04-25	2006-03-13	2006-04-03 12:00:00	2005	peak	2005-05-01	11.0667	0	756	0
2006-05-23	2006-04-25	2006-05-09	2005	peak	2005-05-01	12.2667	0	224	0
2006-06-19	2006-05-23	2006-06-05 12:00:00	2005	peak	2005-05-01	13.1333	1	156	0.00641026
2006-06-19	2006-05-23	2006-06-05 12:00:00	2006	low	2006-05-01	1.13333	0	34.684	0
2006-08-01	2006-06-19	2006-07-10 12:00:00	2006	low	2006-05-01	2.3	0	28.014	0
2006-09-26	2006-08-01	2006-08-29	2006	low	2006-05-01	3.93333	0.2	93.5	0.00213904
2006-10-31	2006-09-26	2006-10-13 12:00:00	2006	low	2006-05-01	5.4	0	140	0
2007-03-12	2006-10-31	2007-01-05	2006	low	2006-05-01	8.13333	0	264	0
2007-05-03	2007-03-12	2007-04-07	2006	low	2006-05-01	11.2	0	102	0
2007-06-20	2007-05-03	2007-05-27	2006	low	2006-05-01	12.8667	0	94	0
2007-07-27	2007-06-20	2007-07-08 12:00:00	2006	low	2006-05-01	14.2333	0	148	0
2007-08-27	2007-07-27	2007-08-11 12:00:00	2006	low	2006-05-01	15.3333	0	60	0
2007-07-27	2007-06-20	2007-07-08 12:00:00	2007	increase	2007-05-01	2.23333	0	185	0
2007-08-27	2007-07-27	2007-08-11 12:00:00	2007	increase	2007-05-01	3.33333	0.687	950.61	0.000722694
2007-09-25	2007-08-27	2007-09-10 12:00:00	2007	increase	2007-05-01	4.3	0	1938.46	0
2007-10-30	2007-09-25	2007-10-12 12:00:00	2007	increase	2007-05-01	5.36667	11.5008	2731.89	0.00420984
2007-12-15	2007-10-30	2007-11-22	2007	increase	2007-05-01	6.7	23.0714	2789.57	0.00827062
2008-01-22	2007-12-15	2008-01-03	2007	increase	2007-05-01	8.06667	12.5714	1242.14	0.0101208
2008-02-26	2008-01-22	2008-02-08 12:00:00	2007	increase	2007-05-01	9.23333	5	714	0.0070028
2008-04-02	2008-02-26	2008-03-15	2007	increase	2007-05-01	10.4667	0	864	0
2008-05-10	2008-04-02	2008-04-21	2007	increase	2007-05-01	11.6667	7.69231	748.308	0.0102796
2008-06-17	2008-05-10	2008-05-29	2007	increase	2007-05-01	12.9333	0	296	0
2008-07-15	2008-06-17	2008-07-01	2007	increase	2007-05-01	14	1.19231	145.385	0.00820106
2008-08-12	2008-07-15	2008-07-29	2007	increase	2007-05-01	14.9333	0	54	0
2008-07-15	2008-06-17	2008-07-01	2008	peak	2008-05-01	2	3.13467	864.304	0.00362681
2008-08-12	2008-07-15	2008-07-29	2008	peak	2008-05-01	2.93333	2.396	2223.65	0.00107751
2008-09-23	2008-08-12	2008-09-02	2008	peak	2008-05-01	4.03333	16.9908	4746.69	0.0035795
2008-10-26	2008-09-23	2008-10-09 12:00:00	2008	peak	2008-05-01	5.26667	22.838	3848.97	0.00593353
2008-12-02	2008-10-26	2008-11-13 12:00:00	2008	peak	2008-05-01	6.4	12.7826	2872.17	0.0044505
2009-01-20	2008-12-02	2008-12-26 12:00:00	2008	peak	2008-05-01	7.83333	6	2208	0.00271739
2009-02-24	2009-01-20	2009-02-06 12:00:00	2008	peak	2008-05-01	9.16667	7.35897	1066.21	0.00690202
2009-03-30	2009-02-24	2009-03-13	2008	peak	2008-05-01	10.4	6.19355	690.968	0.00896359
